# Supplementary material for: Microbial Community Imbalance Drives Nitrous Oxide Emissions from Strongly Acidic Soil—Insights from a Laboratory Experiment with Microbial Inhibitors
Source: Biology (Basel). 2025 May 28;14(6):621. doi: 10.3390/biology14060621 (PMC12189618; doi:10.3390/biology14060621)
Supplement: Supplementary file 1 [file biology-14-00621-s001.zip]

Archive with 1 entries (1 files):
- biology-3615105-supplementary.pdf
